# Supplementary material for: N-Acetylcysteine Attenuates Sepsis-Induced Muscle Atrophy by Downregulating Endoplasmic Reticulum Stress
Source: Biomedicines. 2024 Apr 18;12(4):902. doi: 10.3390/biomedicines12040902 (PMC11048408; doi:10.3390/biomedicines12040902)
Supplement: Supplementary file 1 [file biomedicines-12-00902-s001.zip]

Archive with 1 entries (1 files):
- biomedicines-2935473-supplementary.pdf
